# Supplementary material for: Clonal Diversity, Virulence Potential and Antimicrobial Resistance of Escherichia coli Causing Community Acquired Urinary Tract Infection in Switzerland
Source: Front Microbiol. 2017 Dec 1;8:2334. doi: 10.3389/fmicb.2017.02334 (PMC5716990; doi:10.3389/fmicb.2017.02334)
Supplement: Supplementary file 2 [file Table2.XLSX]

## Sheet: Table S2
Supplementary Table S2 Strain identities, genotypic, phentoypic, and demographic characteristics of uropathogenic E. coli isolates from primary care patients with urinary tract infection in Switzerland in 2016.
		Phylogroup	ST	CC	Aggregate VF Score		VF												Virulence status		Antimicrobial resistance patterns															ESBL		ST131 sublineages		Azithromycin or colistin resistance genes			mutations in QRDR				PMQR
						Adhesins						Toxins		Iron uptake		Capsule	Misc.																										gyrA		parC
Patient no.	Isoate no.					afa	papAH	papC	papEF	sfaS	yfcv	hlyA	vat	fyuA	iutA	KpsMII	PAI	traT	ExPEC	UPEC	FOS	F/M	AM	AMC	CTX	CIP	GM	Te	S	C	K	NA	SMZ	TMP5	MDR	CTX-M-14	CTX-M-15	FimH allele	H30-R sublineage	mph(A)	mcr-1	mcr-2	Ser83→Leu	Asp87→Asn	Ser80→ Ile	Glu84→Val	aac(6')-Ib-cr	qnrA	qnrB
2000	PRAX_165	A	ST10	10	4	a								a	a	a			exPEC		38	26	23	24	38	35	24	24	19	23	25	26	22	34
213	PRAX_205	A	ST10	10	3						a				a			a			34	24	23	24	34	32	22	21	19	23	23	25	18	26
3157	PRAX_147	A	ST4628	–	1													a			37	28	22	24	32	33	25	6	22	27	26	26	22	32
2984	PRAX_106	A	New ST	–	5		a	a						a	a			a	exPEC		32	22	6	19	34	32	22	6	6	6	23	22	6	27
7592	PRAX_143	A	New ST	–	2									a	a						36	23	21	22	32	27	24	21	19	24	23	6	19	25									a		a
1780	PRAX_135	A	New ST	–	0																34	23	21	24	33	33	22	21	19	23	25	26	20	28
215	PRAX_175	B1	ST40	140	0																36	25	20	22	35	33	26	21	20	22	24	26	22	28
2198	PRAX_144	B1	ST58	155	3									a	a			a			36	21	6	18	34	35	23	20	6	25	23	25	6	6
444	PRAX_140	B1	ST841	–	0																36	25	20	21	32	32	23	21	19	22	24	26	22	29
6829	PRAX_199	B1	ST1001	–	0																33	23	18	20	32	29	22	20	18	24	22	25	15	28
2800	PRAX_156	B1	ST2628	–	6		a	a	a	a		a						a	exPEC		38	26	22	24	36	36	25	21	6	25	26	28	6	32
532	PRAX_159	B2	ST12	12	11		a	a	a	a	a	a		a	a	a	a	a	exPEC	u	36	26	20	25	36	27	23	19	17	25	23	6	6	6									a		a
1805	PRAX_154	B2	ST14	14	11		a	a	a	a	a	a	a	a	a	a	a		exPEC	u	33	23	21	24	36	36	22	22	18	26	25	28	14	31
6546	PRAX_131	B2	ST73	73	10		a	a	a	a	a	a	a	a		a	a		exPEC	u	35	21	20	24	35	34	22	20	18	21	22	28	19	27
11177	PRAX_202	B2	ST73	73	7					a	a	a	a	a		a	a		exPEC	u	32	23	21	22	32	31	22	22	17	21	23	25	16	23
11110	PRAX_164	B2	ST73	73	7					a	a	a	a	a		a	a		exPEC	u	40	26	24	26	38	34	24	25	19	23	25	28	12	30
4734	PRAX_170	B2	ST127	–	9		a		a	a	a	a	a	a		a	a		exPEC	u	34	22	22	24	36	34	23	6	17	25	22	28	16	28
704	PRAX_103	B2	ST131	131	6	a					a			a		a	a	a	exPEC	u	36	31	6	19	30	6	6	22	15	23	18	6	6	22				H30	H30-R				a	a	a	a
1483	PRAX_107	B2	ST131	131	7	a					a			a	a	a	a	a	exPEC	u	30	22	6	20	32	36	23	6	6	6	23	24	6	6				H41
4369	PRAX_155	B2	ST131	131	7	a					a			a	a	a	a	a	exPEC	u	36	26	20	23	37	6	24	6	20	26	24	6	14	30				H30	H30-R				a	a	a	a
4642	PRAX_188light	B2	ST131	131	5						a			a	a		a	a		u	32	25	6	20	16	6	6	21	15	22	21	6	6	6		CTX-M 14		H30	H30-R	a			a	a	a	a
1491	PRAX_1	B2	ST131	131	7	a	a	a	a					a	a	a			exPEC		30	15	6	20	14	6	22	6	17	6	22	6	12	26			CTX-M 15	H30	H30-Rx				a	a	a	a
9261	PRAX_2	B2	ST131	131	7		a	a	a			a		a	a	a			exPEC		35	24	6	15	10	6	10	6	17	23	11	6	6	6			CTX-M 15	H30	H30-Rx	a			a	a	a	a	aac--cr
11980	PRAX_139	B2	ST140	95	6						a		a	a	a	a	a		exPEC	u	34	20	20	23	36	32	22	22	19	24	25	27	22	27
7805	PRAX_111	B2	ST141	–	11		a	a	a	a	a	a	a	a	a	a	a		exPEC	u	32	22	21	24	36	34	20	22	18	25	22	26	22	28
7497	PRAX_148	B2	ST141	–	11		a	a	a	a	a	a	a	a	a	a	a		exPEC	u	34	24	20	23	34	32	26	21	9	25	24	28	20	32
2550	PRAX_171	B2	ST141	–	7					a	a		a	a	a	a	a		exPEC	u	36	33	19	22	35	34	21	20	18	22	23	28	17	28
8183	PRAX_179	B2	ST141	–	12		a	a	a	a	a	a	a	a	a	a	a	a	exPEC	u	50	24	6	24	35	32	24	22	11	25	25	24	6	28
2153	PRAX_210	B2	ST141	–	5					a	a			a			a	a		u	30	24	6	18	33	32	19	6	15	6	19	24	14	25
7271	PRAX_187	B2	ST681	–	4						a		a	a			a			u	34	26	21	24	36	34	23	22	18	24	23	26	15	30
2905	PRAX_189	B2	ST978	–	5						a		a	a		a	a			u	34	20	20	23	34	34	23	20	18	22	23	28	14	28
9294	PRAX_168	B2	ST1851	–	5						a		a			a	a	a		u	34	22	17	21	36	34	24	23	21	26	25	26	20	28
9981	PRAX_110	B2	ST1193	14	6						a		a	a	a	a	a		exPEC	u	32	22	12	17	30	6	23	22	18	22	22	6	21	30									a	a	a
5309	PRAX_214	B2	ST4299	–	10		a	a	a	a	a	a	a	a		a	a		exPEC	u	37	24	20	22	34	33	23	20	18	24	23	27	16	28
5247	PRAX_115	D	ST59	59	9		a	a	a		a			a	a	a	a	a	exPEC	u	34	21	20	26	39	40	20	21	16	22	20	28	18	34
8170	PRAX_105	D	ST69	69	2											a		a			34	22	6	15	30	32	22	21	13	23	25	26	6	31
9963	PRAX_120	D	ST69	69	7		a	a	a					a	a	a		a	exPEC		34	24	22	21	30	19	20	6	15	20	22	6	6	6						a			a		a
5297	PRAX_157	D	ST69	69	5	a			a						a	a		a	exPEC		36	24	6	20	10	34	24	6	16	24	23	30	6	6			CTX-M 15			a
800	PRAX_185	D	ST69	69	5				a					a	a	a		a	exPEC		36	25	6	18	34	14	24	6	8	20	24	6	6	6						a			a	a	a
6106	PRAX_200	D	ST69	69	6		a	a	a					a	a	a			exPEC		32	26	20	22	32	30	21	20	18	23	23	24	19	26
2106	PRAX_213	D	ST69	69	5		a	a						a	a			a	exPEC		34	22	6	21	34	32	23	19	6	24	23	25	6	6						a
847	PRAX_138	D	ST108	–	2											a		a			>30	34	25	24	44	40	26	28	23	26	30	34	>30	32
3246	PRAX_186	D	ST720	–	1											a					34	24	20	22	35	32	23	20	17	21	23	29	18	29
5167	PRAX_125	D	ST349	349	1											a					32	21	18	20	30	32	22	19	18	21	23	25	22	28
Abbreviations: AM, ampicillin; AMC, amoxicillin-clavulanic acid; C, chloramphenicol; CTX, cefotaxime; CIP, ciprofloxacin ;CVD, cardiovascular disease; DM, diabetes meliitus; ExPEC, extra-intestinal pathogenic E. coli; f, female; F/M, nitrofurantoin; FOS, fosfomycin; GM, gentamicin; K, kanamycin; m, male; MDR, multidrug resistance; MLST, multilocus sequence type; MS, multiple sclerosis; NA, nalidi…
[truncated: 9 more columns]
